# Supplementary material for: On the encoding of natural music in computational models and human brains
Source: Front Neurosci. 2022 Sep 20;16:928841. doi: 10.3389/fnins.2022.928841 (PMC9531138; doi:10.3389/fnins.2022.928841)
Supplement: Supplementary file 2 [file Table_1.XLSX]

## Sheet: Sheet1
genrename	songname	dynamics.rms.Mean	spectral.centroid.Mean	timbre.zerocross.Mean	timbre.spectralflux.Mean	tonal.keyclarity.Mean	rhythm.pulseclarity.Mean
blues	blues.00000	0.91044	1755.5	914.76	361.101	0.499718	0.366135
blues	blues.00001	0.874169	1492.85	615.65	319.629	0.485112	0.280969
blues	blues.00002	0.946988	1521.86	840.648	363.785	0.557034	0.464064
blues	blues.00003	0.859449	1044.01	365.654	216.312	0.52841	0.141111
blues	blues.00004	0.871015	1783.86	1117.06	355.669	0.622121	0.214055
blues	blues.00005	0.841893	1776.24	1034.87	285.422	0.516383	0.205029
blues	blues.00006	0.817339	1421.11	803.283	288.087	0.526926	0.215576
blues	blues.00007	0.856305	1421.22	675.903	318.915	0.465094	0.277817
blues	blues.00008	0.955214	1682.04	704.957	342.125	0.500425	0.454941
blues	blues.00009	0.768071	1774.36	869.919	263.862	0.521262	0.159024
blues	blues.00010	0.81806	1351.98	692.457	241.254	0.589307	0.349233
blues	blues.00011	0.782029	1293.98	479	204.236	0.53531	0.170702
blues	blues.00012	0.864491	1336.3	760.17	288.583	0.501562	0.294666
blues	blues.00013	0.849651	1307.21	566.053	272.568	0.398714	0.228039
blues	blues.00014	0.773219	1152.02	493.944	298.701	0.407316	0.180821
blues	blues.00015	0.81862	1396.34	700.101	334.241	0.450054	0.138819
blues	blues.00016	0.828666	1432.4	673.85	338.781	0.495935	0.188138
blues	blues.00017	0.876998	1068.71	531.609	326.382	0.462693	0.267324
blues	blues.00018	0.813849	1494.17	617.244	245.293	0.43461	0.251079
blues	blues.00019	0.866499	1181.46	647.725	347.067	0.514276	0.28777
blues	blues.00020	0.812107	1377.62	576.767	320.059	0.533914	0.199445
blues	blues.00021	0.858185	1026.65	526.769	282.088	0.442057	0.262207
blues	blues.00022	0.867714	1127.45	644.588	299.906	0.460931	0.241853
blues	blues.00023	0.8484	1181.47	576.642	282.46	0.581863	0.25822
blues	blues.00024	0.849475	1089.8	519.577	299.837	0.382542	0.189979
blues	blues.00025	0.833917	1091.08	568.39	289.264	0.480367	0.182388
blues	blues.00026	0.690807	1164.77	570.434	228.145	0.395627	0.27453
blues	blues.00027	0.887449	1348.06	795.765	284.948	0.524734	0.273938
blues	blues.00028	0.823228	1100.72	527.429	298.856	0.401166	0.177817
blues	blues.00029	0.856727	1582.21	581.899	253.111	0.427408	0.342977
blues	blues.00030	0.938023	1305.49	433.524	246.011	0.488333	0.398413
blues	blues.00031	0.929633	1280.95	473.2	230.367	0.500753	0.230787
blues	blues.00032	0.83923	1258.3	431.672	174.584	0.518191	0.156245
blues	blues.00033	0.933618	1352.13	462.311	223.895	0.497445	0.255252
blues	blues.00034	0.910346	1468.78	502.88	259.594	0.473994	0.258157
blues	blues.00035	0.938009	1439.75	500.235	275.29	0.48188	0.224664
blues	blues.00036	0.934916	1207.27	406.431	249.262	0.498438	0.274666
blues	blues.00037	0.798716	1182.04	527.303	240.625	0.524691	0.275594
blues	blues.00038	0.928152	1447.27	488.52	267.67	0.493845	0.190849
blues	blues.00039	0.848398	1104.74	387.64	164.895	0.52654	0.227496
blues	blues.00040	0.967051	2210.44	1075.27	389.189	0.549139	0.605775
blues	blues.00041	0.966264	2328.79	1127.33	344.679	0.53478	0.441932
blues	blues.00042	0.972257	2217.3	1078.32	270.431	0.543414	0.213552
blues	blues.00043	0.951964	2097.71	959.943	357.485	0.551908	0.416939
blues	blues.00044	0.978606	2223.07	1019.75	359.163	0.451461	0.40333
blues	blues.00045	0.971627	1703.78	528.989	365.064	0.442459	0.526027
blues	blues.00046	0.943513	1841.45	643.411	303.15	0.49054	0.549401
blues	blues.00047	0.974838	1936.99	829.567	274.295	0.655934	0.227521
blues	blues.00048	0.963722	2088.95	1088.35	350.483	0.542482	0.263207
blues	blues.00049	0.967491	1260.49	439.349	224.488	0.593563	0.17885
blues	blues.00050	0.928944	1911.79	945.233	371.827	0.528716	0.478339
blues	blues.00051	0.970189	1947.49	1175.04	399.407	0.542429	0.478488
blues	blues.00052	0.858018	1400.57	738.817	257.101	0.514174	0.133639
blues	blues.00053	0.92364	2139.51	1463.72	395.6	0.501349	0.537936
blues	blues.00054	0.945915	1998.48	1139.83	401.72	0.54748	0.524849
blues	blues.00055	0.901944	2018.65	1246.68	382.661	0.515405	0.392378
blues	blues.00056	0.908539	1753.49	831.862	276.198	0.581327	0.157858
blues	blues.00057	0.930591	1842.44	990.875	372.843	0.534985	0.392668
blues	blues.00058	0.902585	2019.89	1150.29	350.082	0.549497	0.422306
blues	blues.00059	0.909536	2219.63	1568.56	383.906	0.522829	0.43247
blues	blues.00060	0.942645	1921.55	1073.84	394.029	0.520813	0.464895
blues	blues.00061	0.97706	2470.22	1847.63	391.899	0.44885	0.522249
blues	blues.00062	0.95295	2225.56	1290.66	364.521	0.53346	0.426071
blues	blues.00063	0.905868	2786.32	1701	359.549	0.562897	0.244365
blues	blues.00064	0.973767	2518.88	1618.43	366.233	0.622829	0.417215
blues	blues.00065	0.951957	2757.12	1611.94	370.019	0.588906	0.238527
blues	blues.00066	0.96396	2290.28	1341.87	389.996	0.528409	0.302597
blues	blues.00067	0.977475	2212.97	1242.34	391.25	0.581219	0.221283
blues	blues.00068	0.942603	2488.93	1488.9	365.407	0.61971	0.402558
blues	blues.00069	0.959476	2325.67	1379.22	347.646	0.548086	0.215865
blues	blues.00070	0.942085	2087.35	1083.46	382.327	0.51894	0.30248
blues	blues.00071	0.982147	2393.36	1483.93	363.028	0.653777	0.370633
blues	blues.00072	0.975406	2516.54	1424.04	269.035	0.659141	0.257144
blues	blues.00073	0.951223	2051.98	1108.45	353.163	0.573628	0.325392
blues	blues.00074	0.93451	2454.57	1332.51	370.197	0.521558	0.361496
blues	blues.00075	0.877032	2171.03	1196.03	378.3	0.521191	0.427883
blues	blues.00076	0.944895	2547.01	1504.53	296.731	0.597266	0.252974
blues	blues.00077	0.942026	2171.68	1229.41	415.215	0.52522	0.508292
blues	blues.00078	0.963975	2316.75	1365.18	447.716	0.51815	0.566842
blues	blues.00079	0.978641	2400.89	1374.83	371.223	0.513939	0.518088
blues	blues.00080	0.926044	1794.39	1036.46	336.686	0.555636	0.450043
blues	blues.00081	0.950578	2097.45	1402.65	368.184	0.610892	0.378584
blues	blues.00082	0.962395	2084.62	1159.12	388.944	0.621439	0.202333
blues	blues.00083	0.954697	2262.69	1300.58	391.656	0.581391	0.749058
blues	blues.00084	0.925131	2025.98	1249.67	343.019	0.587988	0.412639
blues	blues.00085	0.920481	1276.34	654.15	276.285	0.535824	0.22684
blues	blues.00086	0.882168	1211.33	536.766	292.874	0.48039	0.25271
blues	blues.00087	0.93951	1380.44	560.279	288.695	0.522122	0.240041
blues	blues.00088	0.910115	986.752	352.312	299.036	0.422897	0.249666
blues	blues.00089	0.763059	797.974	278.433	205.283	0.433762	0.148788
blues	blues.00090	0.932976	1534.44	641.208	288.059	0.509978	0.244868
blues	blues.00091	0.932049	958.434	396.276	272.909	0.500793	0.252421
blues	blues.00092	0.836012	903.091	353.271	238.199	0.53412	0.199253
blues	blues.00093	0.833754	583.693	236.646	149.927	0.577741	0.141029
blues	blues.00094	0.870633	1217.12	559.854	249.415	0.513105	0.217045
blues	blues.00095	0.962155	1347.8	629.426	319.538	0.513469	0.271186
blues	blues.00096	0.863503	1091.84	529.147	214.922	0.617309	0.193471
blues	blues.00097	0.954562	1196.16	491.39	316.511	0.451788	0.302419
blues	blues.00098	0.936471	2277.37	1415.33	375.371	0.540444	0.408736
blues	blues.00099	0.814446	1506.74	822.575	288.391	0.570204	0.206232
classical	classical.00000	0.919	1488.14	1079.1	271.845	0.703249	0.156649
classical	classical.00001	0.919267	1347.99	962.847	194.669	0.678253	0.231333
classical	classical.00002	0.946394	1468.93	990.174	286.625	0.697998	0.344488
classical	classical.00003	0.838402	1505.72	1194.39	201.868	0.670612	0.159163
classical	classical.00004	0.940297	1678.76	1241.36	269.396	0.649355	0.164524
classical	classical.00005	0.866436	1401.48	822.792	264.892	0.652093	0.183452
classical	classical.00006	0.869084	1348.19	798.627	202.251	0.616572	0.148362
classical	classical.00007	0.820466	1333.79	800.446	231.802	0.636622	0.228309
classical	classical.00008	0.840935	1477.64	862.001	234.356	0.655465	0.210545
classical	classical.00009	0.858166	1191.05	611.829	160.687	0.66872	0.134578
classical	classical.00010	0.818038	1472.8	943.23	254.386	0.678915	0.263599
classical	classical.00011	0.923271	936.865	663.111	175.549	0.698874	0.147042
classical	classical.00012	0.782634	1150.69	718.658	163.511	0.719228	0.165005
classical	classical.00013	0.765838	1354.92	882.886	227.674	0.6908	0.233149
classical	classical.00014	0.783876	1250.86	747.628	235.991	0.645499	0.199066
classical	classical.00015	0.768546	1332.48	818.595	192.509	0.656987	0.173687
classical	classical.00016	0.880009	1015.93	504.983	203.287	0.640171	0.225682
classical	classical.00017	0.752527	1334.4	886.374	248.479	0.680652	0.215829
classical	classical.00018	0.71817	1139.33	768.389	167.293	0.574899	0.157999
classical	classical.00019	0.822322	1155.38	612.004	214.899	0.6889	0.186178
classical	classical.00020	0.853687	1189.78	764.433	243.793	0.677265	0.22028
classical	classical.00021	0.753631	1346.11	870.962	252.079	0.661059	0.271808
classical	classical.00022	0.845103	1186.19	746.143	254.727	0.647865	0.252858
classical	classical.00023	0.927199	940.67	479.317	183.65	0.636817	0.165744
classical	classical.00024	0.933884	1225.35	787.772	276.439	0.634104	0.260197
classical	classical.00025	0.934487	1167.28	750.757	304.818	0.647747	0.269278
classical	classical.00026	0.733488	1253.57	893.541	223.602	0.69499	0.206087
classical	classical.00027	0.888783	883.403	582.867	188.215	0.724555	0.199335
classical	classical.00028	0.919827	1292.92	892.106	282.703	0.661005	0.230328
classical	classical.00029	0.760744	1522.72	1007.56	237.593	0.679866	0.191994
classical	classical.00030	0.868076	1223.32	695.695	234.925	0.605121	0.200546
classical	classical.00031	0.801986	824.214	427.3	296.912	0.489905	0.239988
classical	classical.00032	0.86791	776.707	383.485	169.821	0.718696	0.211449
classical	classical.00033	0.666995	1101.87	572.812	158.89	0.616281	0.239748
classical	classical.00034	0.829404	1325.97	807.122	194.898	0.594011	0.204326
classical	classical.00035	0.826668	1025.15	669.336	309.845	0.553494	0.34238
classical	classical.00036	0.752832	1251.97	641.717	197.626	0.578191	0.206768
classical	classical.00037	0.797823	1512.88	1030.18	264.65	0.589376	0.193862
classical	classical.00038	0.795736	1272.66	831.578	207.835	0.578442	0.173624
classical	classical.00039	0.647047	1610.47	1182.51	237.597	0.533639	0.148735
classical	classical.00040	0.831431	1365.69	791.677	219.618	0.560025	0.179285
classical	classical.00041	0.656672	1319.53	855.634	134.47	0.611658	0.120962
classical	classical.00042	0.926637	1298.47	1033.78	259.727	0.785643	0.213366
classical	classical.00043	0.901645	1042.09	561.055	143.156	0.670559	0.204918
classical	classical.00044	0.93306	1159.39	782.29	193.336	0.701391	0.218091
classical	classical.00045	0.951211	1159.31	685.647	218.679	0.631391	0.280267
classical	classical.00046	0.984641	1858.04	1229.86	328.74	0.553826	0.200953
classical	classical.00047	0.872294	1145.15	713.827	183.466	0.7457	0.190408
classical	classical.00048	0.940879	1494.01	960.769	268.195	0.632143	0.186909
classical	classical.00050	0.88601	1129.12	526.461	203.467	0.666827	0.193413
classical	classical.00051	0.817154	1495.39	659.239	283.618	0.62407	0.185119
classical	classical.00052	0.830687	2384.65	1394.59	321.964	0.558245	0.357987
classical	classical.00053	0.919642	1421.98	965.924	245.771	0.674424	0.279863
classical	classical.00054	0.961939	1665.4	1269.58	398.233	0.51768	0.177682
classical	classical.00055	0.773702	1068.77	637.362	111.835	0.620718	0.169488
classical	classical.00056	0.951511	1621.62	1066.43	227.557	0.747058	0.15734
classical	classical.00057	0.858817	1691.24	1038.48	273.134	0.651531	0.271532
classical	classical.00058	0.935013	1112.94	897.605	164.98	0.734916	0.199794
classical	classical.00059	0.880087	1514.91	1026.57	286.368	0.623488	0.317137
classical	classical.00060	0.922014	1763.82	1144.88	311.915	0.648659	0.389859
classical	classical.00061	0.840474	1296.03	835.742	244.728	0.67507	0.343261
classical	classical.00062	0.726946	1352.07	796.324	241.15	0.593829	0.213141
classical	classical.00063	0.826885	688.872	389.184	148.522	0.642285	0.237805
classical	classical.00064	0.663766	1076.84	444.438	119.598	0.620112	0.189678
classical	classical.00065	0.781501	833.354	517.015	198.086	0.607244	0.302529
classical	classical.00066	0.794539	803.865	489.213	161.813	0.600783	0.243922
classical	classical.00067	0.648513	977.853	486.668	133.723	0.605198	0.178019
classical	classical.00068	0.883687	1505.59	1046.18	236.686	0.717144	0.187357
classical	classical.00069	0.919789	1311.59	869.21	203.191	0.695461	0.166013
classical	classical.00070	0.765135	1318.07	772.11	217.183	0.635958	0.23822
classical	classical.00071	0.787789	1360.46	831.762	203.961	0.621852	0.183359
classical	classical.00072	0.820543	1249.25	693.968	199.516	0.632563	0.161504
classical	classical.00073	0.870928	1191.19	778.318	221.801	0.666014	0.220596
classical	classical.00074	0.804735	1321.95	788.64	233.71	0.656797	0.300046
classical	classical.00075	0.851409	1136.29	661.234	189.858	0.645549	0.133929
classical	classical.00076	0.83873	1303.68	787.622	231.025	0.681635	0.20723
classical	classical.00077	0.682355	812.117	508.621	123.484	0.61641	0.123062
classical	classical.00078	0.8259	727.078	422.402	157.865	0.660713	0.134979
classical	classical.00079	0.835342	817.106	561.114	221.836	0.613767	0.196023
classical	classical.00080	0.692809	958.007	295.839	149.3	0.581016	0.175116
classical	classical.00081	0.913818	1181.71	658.597	245.892	0.639361	0.175553
classical	classical.00082	0.942499	1394.76	959.96	239.962	0.691482	0.15781
classical	classical.00083	0.885717	856.105	555.932	154.677	0.762894	0.189636
classical	classical.00084	0.834527	994.462	629.935	232.906	0.706388	0.278571
classical	classical.00085	0.882458	1498.23	1005.39	292.889	0.724294	0.220044
classical	classical.00086	0.848255	1327.51	842.467	284.219	0.685561	0.264325
classical	classical.00087	0.882792	878.558	552.836	177.984	0.712557	0.148296
classical	classical.00088	0.870803	1279.83	771.334	282.703	0.668575	0.329123
classical	classical.00089	0.912336	2385.79	1833.56	353.833	0.626393	0.214089
classical	classical.00090	0.912871	2109.08	1669.83	306.359	0.709335	0.157073
classical	classical.00091	0.90553	2129.96	1677.03	281.184	0.659694	0.24392
classical	classical.00092	0.900797	1794.91	1441.98	248.936	0.612352	0.236497
classical	classical.00093	0.872135	1616.05	1191.61	306.152	0.546895	0.276452
classical	classical.00094	0.839082	1399.12	757.875	215.905	0.614009	0.114082
classical	classical.00095	0.663907	1776.37	1355.54	209.061	0.666659	0.251959
classical	classical.00096	0.89234	1885.58	1293.26	293.971	0.683625	0.247196
classical	classical.00097	0.849473	1471.94	942.604	256.633	0.659036	0.320806
classical	classical.00098	0.833674	1917.63	1353.61	291.881	0.648872	0.33882
classical	classical.00099	0.978809	1501.43	876.786	266.327	0.616468	0.160449
country	country.00000	0.993055	2674.3	1182.1	259.536	0.619954	0.181559
country	country.00001	0.993598	2859.14	1399.9	300.735	0.58394	0.221059
country	country.00003	0.973303	2057.31	1130.94	288.636	0.51618	0.211207
country	country.00004	0.987942	2869.18	1368.61	293.182	0.539964	0.377531
country	country.00005	0.977419	2835.6	1503.91	338.932	0.582471	0.197826
country	country.00006	0.977947	2729.8	1415.18	316.432	0.579113	0.225599
country	country.00007	0.993256	2787.97	1245.36	240.902	0.554659	0.166202
country	country.00008	0.990905	2405.45	1153.12	248.692	0.579117	0.15623
country	country.00009	0.985404	3120.48	1729.75	343.633	0.520417	0.397301
country	country.00010	0.907842	1772.42	842	260.014	0.526766	0.154892
country	country.00011	0.870895	2641.51	1212.2	261.536	0.545296	0.244898
country	country.00012	0.935026	1600.96	704.89	293.338	0.564216	0.2504
country	country.00013	0.910695	2729.78	1427.1	364.026	0.654254	0.321974
country	country.00014	0.929316	2838.75	1374.73	365.226	0.616006	0.369891
country	country.00015	0.968139	1909.59	1037.94	324.066	0.669365	0.203305
country	country.00016	0.936423	1343.16	661.826	281.385	0.5727	0.302659
country	country.00017	0.972773	1440.61	702.796	304.223	0.677049	0.301524
country	country.00018	0.940004	1995.58	1053.25	319.386	0.699197	0.270422
country	country.00019	0.814591	1094.64	559.244	209.554	0.485259	0.15288
country	country.00020	0.954076	2270.25	956.539	304.228	0.546676	0.198572
country	country.00021	0.930271	1009.57	501.704	284.285	0.536712	0.188396
country	country.00022	0.907606	1670.4	748.438	337.945	0.628416	0.176502
country	country.00023	0.865397	1372.31	386.681	160.609	0.562966	0.222401
country	country.00024	0.913633	1645.66	907.726	263.725	0.611557	0.276855
country	country.00025	0.918439	1481.92	630.127	248.415	0.555184	0.155076
country	country.00026	0.934233	1208.46	602.967	243.152	0.623321	0.25148
country	country.00027	0.957846	1963.53	1072.64	366.049	0.670226	0.168508
country	country.00028	0.944658	1423.85	658.205	288.149	0.575085	0.14043
country	country.00029	0.926043	1180.95	596.434	297.945	0.582956	0.161422
country	country.00030	0.857572	1185.89	470.355	159.669	0.682826	0.21953
country	country.00031	0.93856	1941.96	1049.71	262.435	0.683133	0.267513
country	country.00032	0.862903	1720.4	742.58	188.739	0.664893	0.121177
country	country.00033	0.893977	2368.39	1361.67	348.887	0.664215	0.259558
country	country.00034	0.865115	2457.46	1312.9	376.018	0.617199	0.51363
country	country.00035	0.932572	2208.18	1149.11	353.46	0.62439	0.540433
country	country.00036	0.809185	1735.86	927.26	219.157	0.644489	0.163265
country	country.00037	0.92443	1953.42	935.161	288.458	0.628067	0.161228
country	country.00038	0.933488	2770.17	1334.63	360.522	0.585918	0.650873
country	country.00039	0.936138	3598.07	2340.48	429.791	0.574115	0.541292
country	country.00040	0.928507	2374.45	1170.83	364.981	0.629617	0.65307
country	country.00041	0.969039	2489.32	1056.54	326.427	0.581667	0.446966
country	country.00042	0.974377	2323.34	958.725	356.503	0.616866	0.50456
country	country.00043	0.913527	2439.2	1479.1	360.582	0.64213	0.488547
country	country.00044	0.944184	1639.54	731.892	239.391	0.649336	0.167757
country	country.00045	0.953341	2662.08	1465.47	379.347	0.536536	0.293095
country	country.00046	0.945177	2028.75	1276.34	358.259	0.593094	0.249064
country	country.00047	0.938636	1719.67	1036.67	299.871	0.639293	0.224783
country	country.00048	0.920017	1862.43	703.847	314.105	0.535207	0.344847
country	country.00049	0.957554	1540.21	835.116	322.13	0.630785	0.151921
country	country.00050	0.954914	1706.68	869.11	272.86	0.65225	0.340948
country	country.00051	0.948607	1485.73	651.914	214.138	0.584339	0.181136
country	country.00052	0.957878	1067.45	389.626	186.797	0.625657	0.128655
country	country.00053	0.959349	2205.94	1193.23	352.237	0.659333	0.251586
country	country.00054	0.955565	1562.97	662.611	224.635	0.661969	0.110793
country	country.00055	0.963784	1808.67	893.558	317.801	0.613507	0.630153
country	country.00056	0.946383	1399.74	604.811	209.267	0.681261	0.170057
country	country.00057	0.93323	1654.84	830.393	270.639	0.661201	0.218967
country	country.00058	0.948363	1721.14	807.297	295.064	0.652597	0.35233
country	country.00059	0.944991	1423.16	578.728	217.388	0.649212	0.205957
country	country.00060	0.956679	1293.98	472.558	186.717	0.638599	0.130193
country	country.00061	0.940124	1324.21	534.154	219.582	0.665567	0.192268
country	country.00062	0.949002	2089.02	1128.06	361.776	0.619944	0.334317
country	country.00063	0.919728	1522.89	641.709	284.422	0.567185	0.34463
country	country.00064	0.93118	1423.25	661.092	216.959	0.645288	0.191457
country	country.00065	0.86642	878.169	425.122	199.599	0.606085	0.242907
country	country.00066	0.952168	1654.1	1089.32	329.434	0.66193	0.57626
country	country.00067	0.839281	831.249	386.898	221.666	0.601535	0.148068
country	country.00068	0.888052	1096.07	551.868	268.859	0.602636	0.218817
country	country.00069	0.867397	1283.74	671.614	262.391	0.604954	0.0759816
country	country.00070	0.924669	1858.46	1044.12	324.332	0.628317	0.610394
country	country.00071	0.879234	1237.22	666.107	269.249	0.628667	0.20626
country	country.00072	0.945318	1652.9	906.608	338.745	0.689726	0.335457
country	country.00073	0.916451	1499.83	767.988	303.922	0.679411	0.264317
country	country.00074	0.827838	1472.42	781.889	279.148	0.632163	0.221893
country	country.00075	0.947801	2108.71	1253.85	347.281	0.626899	0.263352
country	country.00076	0.916912	1270.2	732.451	289.315	0.609113	0.277832
country	country.00077	0.950051	1475.71	967.695	318.757	0.707354	0.193854
country	country.00078	0.788809	1101.96	546.219	195.402	0.626487	0.12391
country	country.00079	0.93942	940.671	503.331	244.47	0.734441	0.220062
country	country.00080	0.944016	1958.16	985.109	355.704	0.60079	0.437237
country	country.00081	0.935565	2039.18	1113.87	348.678	0.610813	0.24744
country	country.00082	0.947427	2193.48	1169.3	372.957	0.580057	0.541878
country	country.00083	0.946104	1371.12	655.427	272.194	0.654213	0.220733
country	country.00084	0.942958	1883.3	1024.82	321.643	0.621894	0.310275
country	country.00085	0.948011	1510.11	762.731	243.6	0.659964	0.211253
country	country.00086	0.944136	1800.37	862.885	350.99	0.58507	0.51854
country	country.00087	0.896179	1528.2	813.697	257.684	0.659234	0.149422
country	country.00088	0.940862	1545.91	727.636	271.555	0.659503	0.288293
country	country.00089	0.905888	1266.94	577.117	238.657	0.59961	0.163732
country	country.00090	0.940503	1863.69	1090.7	309	0.671786	0.289744
country	country.00091	0.898798	1501.21	712.191	234.684	0.646414	0.145129
country	country.00092	0.976539	2242.33	1335.98	360.821	0.604137	0.70874
country	country.00093	0.907449	1481.79	749.906	215.072	0.592197	0.168451
country	country.00094	0.961186	1405.48	694.009	275.219	0.596072	0.225251
country	country.00095	0.921125	1494.97	741.087	257.583	0.59978	0.162311
country	country.00096	0.960804	1686.63	1073.1	288.28	0.64856	0.337162
country	country.00097	0.940621	1481.88	740.277	229.42	0.624321	0.175033
country	country.00098	0.938636	1375.18	679.966	231.253	0.625166	0.186023
country	country.00099	0.946667	2100.24	1193.39	353.444	0.586483	0.436221
disco	disco.00000	0.889273	2182.78	1063.56	324.339	0.602147	0.414501
disco	disco.00001	0.9468	3186.39	2079.96	449.733	0.574153	0.579474
disco	disco.00002	0.948089	3462.83	1690.39	371.919	0.551847	0.646184
disco	disco.00003	0.962374	2847.92	1648.79	369.03	0.485611	0.601409
disco	disco.00004	0.870083	3242.85	1862.48	396.815	0.620201	0.664542
disco	disco.00005	0.958364	2636.48	1594.57	401.283	0.494934	0.44
disco	disco.00006	0.960984	2808.86	1804.3	401.672	0.495883	0.671724
disco	disco.00007	0.891926	2950.74	1546.06	386.213	0.549871	0.711832
disco	disco.00008	0.909601	2721.41	1811.56	441.141	0.581083	0.686418
disco	disco.00009	0.919324	2853.88	1880.89	401.599	0.627628	0.641352
disco	disco.00010	0.964568	2807.03	1657.57	379.841	0.494835	0.26102
disco	disco.00011	0.963241	3050.71	1443.71	370.086	0.437606	0.24909
disco	disco.00012	0.929081	2637.04	1449.56	384.501	0.540252	0.531418
disco	disco.00013	0.944408	3316.56	1758.81	402.502	0.498675	0.341948
disco	disco.00014	0.973824	3003.39	1724.17	371.211	0.532788	0.686695
disco	disco.00015	0.971251	2268.5	994.379	348.545	0.698962	0.408671
disco	disco.00016	0.967621	2454.07	1259.56	371.575	0.579139	0.463114
disco	disco.00017	0.856888	2463.19	1329.96	388.481	0.645659	0.719165
disco	disco.00018	0.92369	2983.74	1582.69	415.542	0.55228	0.623002
disco	disco.00019	0.915986	2047.47	1142.22	387.003	0.560617	0.461823
disco	disco.00020	0.965856	2033.58	1138.09	372.398	0.553224	0.426855
disco	disco.00021	0.905224	3089.91	1366.37	369.461	0.532584	0.434313
disco	disco.00022	0.874346	3512.17	1905.75	387.214	0.576408	0.737121
disco	disco.00023	0.961955	2994.32	1664.37	379.143	0.536308	0.421815
disco	disco.00024	0.885741	2560.81	1325.11	401.638	0.674173	0.715886
disco	disco.00025	0.84843	2282.24	1096.71	371.984	0.554357	0.729375
disco	disco.00026	0.955492	2836.45	1450.39	372.421	0.558899	0.204502
disco	disco.00027	0.86384	2714.65	1114.51	338.889	0.462247	0.370004
disco	disco.00028	0.927853	3521.13	2186.45	422.368	0.506541	0.724621
disco	disco.00029	0.912233	2997.67	1526.47	433.482	0.501753	0.565492
disco	disco.00030	0.902536	3051.32	1662.21	386.477	0.519151	0.740584
disco	disco.00031	0.89961	3149.63	1915.24	389.444	0.607638	0.439059
disco	disco.00032	0.828388	2358.65	1356.99	375.578	0.60024	0.604847
disco	disco.00033	0.974093	2378.88	1371.99	357.828	0.598244	0.420031
disco	disco.00034	0.928335	3568.59	1992.59	385.011	0.594614	0.692594
disco	disco.00035	0.888864	3356.33	1944.63	404.098	0.484445	0.70748
disco	disco.00036	0.93793	3253.44	1786.11	403.793	0.624572	0.791707
disco	disco.00037	0.917109	3519.38	2095.4	413.491	0.549415	0.715612
disco	disco.00038	0.918946	3187.18	1854.61	416.983	0.552554	0.434183
disco	disco.00039	0.95118	2230.9	1114.65	338.847	0.662501	0.675432
disco	disco.00040	0.853993	2543.17	1392.28	410.015	0.587014	0.70919
disco	disco.00041	0.939408	1663.86	593.063	270.299	0.636795	0.365404
disco	disco.00042	0.942924	2346.73	1340.87	356.445	0.619702	0.499642
disco	disco.00043	0.945671	2784.75	1486.14	399.925	0.553601	0.550619
disco	disco.00044	0.919715	2253.12	1207.36	393.909	0.675294	0.753782
disco	disco.00045	0.911839	2106.15	1209.06	381.036	0.647401	0.747732
disco	disco.00046	0.873495	2211.63	1258.49	427.736	0.525204	0.648649
disco	disco.00047	0.813901	1658.74	955.504	281.274	0.554549	0.196532
disco	disco.00048	0.916283	2551.88	1700.96	413.447	0.54993	0.647346
disco	disco.00049	0.904664	2350.93	1491.29	373.049	0.579496	0.395593
disco	disco.00050	0.954601	2311.84	1419.49	381.649	0.603198	0.528149
disco	disco.00051	0.931804	2589.57	1737.74	392.088	0.596807	0.599466
disco	disco.00052	0.925113	2555.46	1871.62	434.439	0.593	0.645295
disco	disco.00053	0.901116	2981.32	1700.54	373.418	0.418415	0.576609
disco	disco.00054	0.86034	2495.64	1260.23	393.584	0.477314	0.507842
disco	disco.00055	0.922289	2043.37	1216.72	372.908	0.62655	0.622747
disco	disco.00056	0.907905	1702.16	846.673	368.786	0.563971	0.327406
disco	disco.00057	0.943355	1887.79	1017.87	370.468	0.568889	0.696426
disco	disco.00058	0.898103	2163.44	1222.42	405.423	0.458257	0.701196
disco	disco.00059	0.886178	2198.99	1213.88	391.935	0.562557	0.51795
disco	disco.00060	0.920603	1904.02	1024.37	369.417	0.611884	0.551337
disco	disco.00061	0.848796	2451.06	1277.22	386.357	0.459592	0.488941
disco	disco.00062	0.819681	2344.79	1406.74	383.6	0.493678	0.663769
disco	disco.00064	0.924046	1994.21	713.843	323.485	0.475399	0.688639
disco	disco.00065	0.898884	1793.17	811.402	379.686	0.578342	0.592483
disco	disco.00066	0.914801	2423.19	1527.59	426.002	0.550661	0.686947
disco	disco.00067	0.937585	2483.57	1578.91	388.529	0.611958	0.378668
disco	disco.00068	0.911559	2856.94	1792.11	386.544	0.644367	0.631998
disco	disco.00069	0.918571	1884.1	920.985	360.297	0.447556	0.525043
disco	disco.00070	0.928437	2391.07	1483.59	386.795	0.589405	0.60246
disco	disco.00071	0.911479	2755.09	1718.29	381.279	0.520711	0.268115
disco	disco.00072	0.881727	2843.11	2028.28	378.751	0.610352	0.489621
disco	disco.00073	0.892636	2775.4	1943.35	400.597	0.592472	0.639648
disco	disco.00074	0.910556	2608.64	1665.84	385.823	0.558956	0.5486
disco	disco.00075	0.936831	2618.85	1431.64	399.62	0.514536	0.595233
disco	disco.00076	0.907372	2208.86	1343.04	395.892	0.581143	0.59202
disco	disco.00077	0.927714	2237.35	1296.52	373.442	0.587364	0.561719
disco	disco.00078	0.851566	2144.42	1057.79	354.245	0.560075	0.446706
disco	disco.00079	0.868373	2215.76	1099.11	356.921	0.544334	0.696095
disco	disco.00080	0.848415	2060.96	931.824	343.77	0.584526	0.497591
disco	disco.00081	0.818913	2256.99	1277.37	376.575	0.495347	0.430107
disco	disco.00082	0.871996	2471.42	1523.43	398.035	0.527318	0.730147
disco	disco.00083	0.911079	1932.12	990.541	375.574	0.52957	0.603076
disco	disco.00084	0.742603	2422.76	1662.81	368.847	0.419485	0.686142
disco	disco.00085	0.803296	3003.92	1746.14	447.536	0.407047	0.245974
disco	disco.00086	0.935065	1812.67	1041.47	400.042	0.561308	0.40876
disco	disco.00087	0.958334	2090.82	1104.94	397.696	0.547389	0.379787
disco	disco.00088	0.882192	2192.57	1448.27	399.835	0.587234	0.664172
disco	disco.00089	0.936882	2057.47	1232.59	382.259	0.640652	0.484637
disco	disco.00090	0.819119	2543.89	1609.58	390.491	0.533066	0.73585
disco	disco.00091	0.832239	1949.18	1009	345.604	0.510622	0.538043
disco	disco.00092	0.929878	2388.12	1294.41	361.558	0.655518	0.495844
disco	disco.00093	0.907909	2374.35	1510.71	387.946	0.491169	0.658747
disco	disco.00094	0.941386	2138.96	1030.89	355.516	0.552806	0.541739
disco	disco.00095	0.855927	2378.86	1299.91	395.228	0.543163	0.606989
disco	disco.00096	0.89372	2381.98	1481.21	399.689	0.529863	0.463724
disco	disco.00097	0.882516	2693.26	1327.31	367.25	0.550406	0.793855
disco	disco.00098	0.93256	2318.54	1240.97	408.581	0.579706	0.759242
disco	disco.00099	0.93256	2318.54	1240.97	408.581	0.579706	0.759242
hiphop	hiphop.00000	0.895586	2619.88	1623.21	464.548	0.495158	0.493271
hiphop	hiphop.00001	0.949416	2653.58	1076.63	340.437	0.431933	0.294791
hiphop	hiphop.00002	0.919363	1454.64	646.198	396.985	0.454679	0.263088
hiphop	hiphop.00004	0.821711	2231.8	1099.38	295.07	0.506924	0.280589
hiphop	hiphop.00006	0.87961	2746.26	1413.57	367.457	0.383229	0.38351
hiphop	hiphop.00007	0.920617	1985.08	866.857	381.269	0.474347	0.3644
hiphop	hiphop.00008	0.83289	2996.68	1949.47	317.429	0.393744	0.27331
hiphop	hiphop.00009	0.880387	2148.09	1083.02	342.215	0.382218	0.330705
hiphop	hiphop.00010	0.879164	2291.08	1382.68	434.707	0.407075	0.382456
hiphop	hiphop.00011	0.90231	2077.55	1037.86	378.696	0.442438	0.253448
hiphop	hiphop.00012	0.935855	1954.78	961.378	390.956	0.434305	0.309473
hiphop	hiphop.00013	0.960672	1778.04	1065	450.613	0.462024	0.582594
hiphop	hiphop.00014	0.93958	2386.3	1475.15	368.125	0.564964	0.327407
hiphop	hiphop.00015	0.880403	2359.65	1276.94	399.415	0.431559	0.357825
hiphop	hiphop.00016	0.861057	2373.02	1217.2	363.269	0.413182	0.418532
hiphop	hiphop.00017	0.919352	2105.04	885.564	388.072	0.434232	0.256908
hiphop	hiphop.00018	0.851563	2717.15	1605.83	444.074	0.380827	0.334342
hiphop	hiphop.00019	0.861332	2349.16	1103.61	441.276	0.375015	0.304591
hiphop	hiphop.00020	0.910499	2537.01	1190.6	279.661	0.424103	0.260122
hiphop	hiphop.00021	0.943693	2376.04	1319.61	408.089	0.417494	0.376557
hiphop	hiphop.00022	0.890576	1951.01	828.841	381.395	0.466841	0.578871
hiphop	hiphop.00023	0.951088	2181.17	1176.01	346.963	0.481999	0.289144
hiphop	hiphop.00024	0.86704	2465.06	1530.69	446.647	0.420986	0.364244
hiphop	hiphop.00025	0.93535	2254.03	1184.37	360.606	0.45145	0.341269
hiphop	hiphop.00026	0.876994	3372.29	1902.83	401.67	0.362862	0.363459
hiphop	hiphop.00027	0.940461	2481.38	1129.85	382.942	0.40324	0.181933
hiphop	hiphop.00028	0.964714	2670.5	1262.78	406.205	0.42106	0.196693
hiphop	hiphop.00029	0.938764	2924.31	1271.66	323.119	0.492114	0.301293
hiphop	hiphop.00030	0.978196	3705.17	1904.6	398.019	0.36069	0.423924
hiphop	hiphop.00031	0.954398	2955.24	1504.41	374.003	0.440239	0.153291
hiphop	hiphop.00032	0.851486	2043.92	865.576	356.366	0.397232	0.352458
hiphop	hiphop.00033	0.954912	2907.94	1684.08	362.831	0.462541	0.390558
hiphop	hiphop.00034	0.964379	3160.25	1867.7	445.901	0.41663	0.213845
hiphop	hiphop.00035	0.879231	2635.72	1139.86	306.787	0.359076	0.250219
hiphop	hiphop.00036	0.800202	2702.91	1273.57	271.756	0.42693	0.255683
hiphop	hiphop.00037	0.741281	3504.08	2357.78	357.194	0.418881	0.276256
hiphop	hiphop.00039	0.870835	2564.06	1227.75	378.76	0.487091	0.231142
hiphop	hiphop.00040	0.767883	2346.4	1137.03	273.654	0.601188	0.279803
hiphop	hiphop.00041	0.840948	2610.97	1315.07	371.352	0.455991	0.263975
hiphop	hiphop.00042	0.926898	2771.37	1120.87	345.202	0.452361	0.315229
hiphop	hiphop.00043	0.817169	1725.55	679.442	303.755	0.516102	0.23917
hiphop	hiphop.00044	0.755194	2401.48	1540.76	265.861	0.552197	0.311864
hiphop	hiphop.00045	0.870835	2564.06	1227.75	378.76	0.487091	0.231142
hiphop	hiphop.00046	0.824207	2180.87	1007.86	388.001	0.449164	0.386888
hiphop	hiphop.00047	0.878268	3036.31	1205.28	332.517	0.380153	0.220053
hiphop	hiphop.00048	0.872824	2295.94	853.54	360.388	0.478099	0.282238
hiphop	hiphop.00049	0.951737	3068.45	1198.73	409.173	0.383981	0.310649
hiphop	hiphop.00050	0.921589	1591.99	467.627	330.754	0.450643	0.266496
hiphop	hiphop.00051	0.925803	2385.6	1096.83	347.585	0.405045	0.170483
hiphop	hiphop.00052	0.910332	2519.1	906.416	393.66	0.409197	0.397699
hiphop	hiphop.00053	0.919093	2918.18	1179.17	428.11	0.460746	0.395897
hiphop	hiphop.00054	0.919979	3189.38	1391.19	434.297	0.377522	0.490766
hiphop	hiphop.00055	0.867798	1677.32	797.96	294.847	0.502475	0.184322
hiphop	hiphop.00056	0.955525	2273.12	772.928	370.831	0.4141	0.148669
hiphop	hiphop.00057	0.946214	1774.49	567.029	325.142	0.458333	0.255614
hiphop	hiphop.00058	0.863434	2556.05	1499.95	395.258	0.372592	0.243216
hiphop	hiphop.00059	0.932719	1901.08	694.001	365.658	0.423665	0.202784
hiphop	hiphop.00060	0.931123	1644.69	593.23	279.676	0.389844	0.248805
hiphop	hiphop.00061	0.92635	1764.58	740.803	366.047	0.379819	0.200909
hiphop	hiphop.00062	0.762449	2230.92	1204.47	304.901	0.426841	0.163788
hiphop	hiphop.00063	0.79224	2424.94	1345.91	339.132	0.424121	0.143526
hiphop	hiphop.00064	0.870068	2343.24	879.231	369.111	0.422635	0.241965
hiphop	hiphop.00065	0.797866	2233.18	975.78	369.66	0.409116	0.38133
hiphop	hiphop.00066	0.817039	2135.39	873.958	280.434	0.360516	0.175096
hiphop	hiphop.00067	0.821092	2784.99	1396.45	309.295	0.361197	0.185463
hiphop	hiphop.00068	0.87232	2482.4	1054.83	390.2	0.436073	0.315124
hiphop	hiphop.00069	0.941282	3240.79	1333.62	395.595	0.368063	0.455586
hiphop	hiphop.00070	0.953283	2374.56	763.499	342.865	0.451105	0.33571
hiphop	hiphop.00071	0.926097	3014.43	1185.79	310.642	0.379532	0.194026
hiphop	hiphop.00072	0.891038	1723.48	565.936	321.184	0.467736	0.275658
hiphop	hiphop.00073	0.91685	2422.44	932.842	352.726	0.455305	0.230446
hiphop	hiphop.00074	0.888486	2708.09	1221.08	334.162	0.478027	0.162541
hiphop	hiphop.00075	0.818499	2801.9	1616.65	356.752	0.378241	0.199256
hiphop	hiphop.00076	0.796565	2146.65	1065.14	301.79	0.419198	0.203812
hiphop	hiphop.00077	0.920511	2859.6	1517.09	439.937	0.416217	0.375089
hiphop	hiphop.00078	0.796565	2146.65	1065.14	301.79	0.419198	0.203812
hiphop	hiphop.00079	0.887346	2957.46	1896.24	460.071	0.418984	0.318597
hiphop	hiphop.00080	0.976251	3194.86	1708.57	441.309	0.382351	0.182539
hiphop	hiphop.00081	0.800412	1434.05	569.291	340.521	0.451695	0.301243
hiphop	hiphop.00082	0.900284	2267.92	1247.7	354.99	0.403219	0.173362
hiphop	hiphop.00083	0.889302	2314.01	1220.75	347.198	0.437897	0.233885
hiphop	hiphop.00084	0.789031	2053.62	1154.73	370.302	0.417046	0.477641
hiphop	hiphop.00085	0.907359	2596.82	1401.22	382.78	0.431179	0.225196
hiphop	hiphop.00086	0.8499	2029.93	878.163	354.333	0.415372	0.258152
hiphop	hiphop.00087	0.867808	2376.22	965.367	370.829	0.328316	0.469381
hiphop	hiphop.00088	0.925604	2674.55	1652	444.246	0.466498	0.301705
hiphop	hiphop.00089	0.923704	2586.71	1295.58	368.212	0.431209	0.224163
hiphop	hiphop.00090	0.915797	2255.4	1150.89	400.945	0.430628	0.258768
hiphop	hiphop.00091	0.915526	2604.08	1526.66	422.964	0.42324	0.259147
hiphop	hiphop.00092	0.941191	2269.42	799.871	350.136	0.433171	0.257769
hiphop	hiphop.00093	0.808496	3109.66	1675.61	366.898	0.412253	0.284423
hiphop	hiphop.00094	0.93621	1851.01	596.618	324.592	0.405138	0.301207
hiphop	hiphop.00095	0.90545	2713.82	1736.28	422.81	0.430685	0.349828
hiphop	hiphop.00096	0.931127	1739.71	915.002	464.638	0.47041	0.289296
hiphop	hiphop.00097	0.932725	2548.03	1278.33	385.18	0.435735	0.285841
hiphop	hiphop.00098	0.914759	2470.33	1109.31	379.628	0.445852	0.223382
hiphop	hiphop.00099	0.754053	1937.57	1118.51	321.64	0.482876	0.266396
jazz	jazz.00000	0.756439	1484.01	859.648	268.333	0.599413	0.308677
jazz	jazz.00001	0.822497	1247.65	646.682	264.706	0.511541	0.202949
jazz	jazz.00002	0.929208	1065.26	636.127	192.139	0.610957	0.198971
jazz	jazz.00003	0.852362	831.019	489.388	204.505	0.676189	0.170975
jazz	jazz.00004	0.915437	1008.16	525.401	161.802	0.569825	0.276927
jazz	jazz.00005	0.90174	1261.12	635.885	274.279	0.463093	0.25077
jazz	jazz.00006	0.929351	1191.37	528.655	237.172	0.525608	0.320789
jazz	jazz.00007	0.885115	1150.71	713.076	177.575	0.582062	0.196583
jazz	jazz.00008	0.945901	1253.07	509.072	245.178	0.501414	0.235703
jazz	jazz.00009	0.948969	746.627	348.014	162.18	0.630619	0.237436
jazz	jazz.00010	0.838381	838.547	361.19	165.408	0.580018	0.217682
jazz	jazz.00011	0.902452	1785.34	845.88	258.354	0.601562	0.187153
jazz	jazz.00012	0.901225	1613.94	697.789	269.36	0.572722	0.176319
jazz	jazz.00013	0.939768	1761.48	671.439	322.204	0.50554	0.315813
jazz	jazz.00014	0.768709	1158.84	708.862	124.016	0.612235	0.220833
jazz	jazz.00015	0.91555	1751.82	808.782	325.203	0.569378	0.184308
jazz	jazz.00016	0.857192	1424.76	767.387	163.788	0.651338	0.181691
jazz	jazz.00017	0.8192	1930.54	923.421	321.673	0.431691	0.238576
jazz	jazz.00018	0.935394	1956.42	964.065	305.235	0.540492	0.265664
jazz	jazz.00019	0.945669	1315.84	608.992	211.934	0.585351	0.174057
jazz	jazz.00020	0.839751	1125.5	357.101	197.609	0.508365	0.169855
jazz	jazz.00021	0.90886	2910.15	1996.59	358.253	0.490838	0.218873
jazz	jazz.00022	0.877147	1399.18	561.506	147.272	0.592855	0.168163
jazz	jazz.00023	0.939132	1950.58	881.242	250.283	0.575206	0.188628
jazz	jazz.00024	0.885389	2001.26	1025.19	304.169	0.535397	0.20244
jazz	jazz.00025	0.864395	1675.93	698.148	243.073	0.499733	0.198671
jazz	jazz.00026	0.871141	1325.22	636.677	71.8176	0.550015	0.192247
jazz	jazz.00027	0.919514	1736.51	686.725	318.222	0.489662	0.266285
jazz	jazz.00028	0.881161	1820.49	821.273	264.024	0.555548	0.183846
jazz	jazz.00029	0.927023	2204.55	1092.1	328.761	0.532099	0.208074
jazz	jazz.00030	0.909301	1640.17	928.169	169.404	0.512192	0.195471
jazz	jazz.00031	0.949483	1724.24	795.432	342.517	0.453278	0.256401
jazz	jazz.00032	0.836585	1500.85	669.052	260.325	0.510846	0.276159
jazz	jazz.00033	0.840233	1136.14	463.438	230.461	0.486778	0.19557
jazz	jazz.00034	0.94286	1713.99	873.607	333.758	0.519263	0.370483
jazz	jazz.00035	0.928805	839.925	414.7	213.076	0.597984	0.181136
jazz	jazz.00036	0.901743	1448.05	1095.64	380.546	0.669242	0.338959
jazz	jazz.00037	0.908374	1225.01	566.571	229.056	0.54826	0.269873
jazz	jazz.00038	0.939276	1504.13	730.465	247.949	0.521295	0.240757
jazz	jazz.00039	0.888044	1285.93	841.716	280.079	0.542782	0.250923
jazz	jazz.00040	0.964251	1279.03	603.96	291.283	0.48045	0.169767
jazz	jazz.00041	0.873722	1580.27	1106.82	319.284	0.550967	0.263004
jazz	jazz.00042	0.836406	1300	672.949	247.473	0.520348	0.205499
jazz	jazz.00043	0.940856	1708.97	943.622	275.709	0.527292	0.216614
jazz	jazz.00044	0.913411	981.395	546.111	224.417	0.600295	0.252422
jazz	jazz.00045	0.938407	922.541	468.336	231.096	0.550214	0.213823
jazz	jazz.00046	0.860821	1281.34	644.538	281.849	0.521452	0.183522
jazz	jazz.00047	0.907601	1939.88	1028.09	263.519	0.564002	0.179486
jazz	jazz.00048	0.939732	1703.04	872.122	261.496	0.575694	0.231658
jazz	jazz.00049	0.888729	1957.85	713.676	275.973	0.454607	0.243808
jazz	jazz.00050	0.98511	2433.86	895.905	314.115	0.505963	0.260118
jazz	jazz.00051	0.840242	1149.73	464.539	230.457	0.486702	0.195406
jazz	jazz.00053	0.94283	1748.15	873.198	333.807	0.519261	0.370359
jazz	jazz.00055	0.928806	854.367	414.9	213.07	0.597989	0.181084
jazz	jazz.00056	0.964461	2936.33	1265.38	330.176	0.462006	0.26837
jazz	jazz.00057	0.847967	1324.3	679.933	179.025	0.554133	0.21734
jazz	jazz.00058	0.901752	1506.11	1096.85	380.551	0.669223	0.338873
jazz	jazz.00059	0.924321	1316.33	418.622	208.268	0.526954	0.214243
jazz	jazz.00060	0.908403	1356.93	576.325	229.175	0.548261	0.269831
jazz	jazz.00061	0.982152	2391.7	1039.31	277.082	0.543465	0.256152
jazz	jazz.00062	0.939303	1663.55	742.622	248.073	0.521295	0.240877
jazz	jazz.00063	0.964557	2457.38	1088.38	345.612	0.532069	0.258702
jazz	jazz.00064	0.969909	1534.91	615.45	280.96	0.602181	0.333729
jazz	jazz.00065	0.888046	1301.7	841.19	280.078	0.542759	0.250897
jazz	jazz.00067	0.964261	1303.7	605.062	291.297	0.480445	0.169722
jazz	jazz.00068	0.836407	1326.26	673.041	247.483	0.520358	0.205514
jazz	jazz.00069	0.940885	1943.95	962.805	275.911	0.527298	0.216823
jazz	jazz.00070	0.913369	1073.27	550.116	224.509	0.600292	0.25227
jazz	jazz.00071	0.938405	942.859	467.894	231.094	0.550221	0.213816
jazz	jazz.00072	0.860824	1311.5	645.314	281.85	0.521426	0.183543
jazz	jazz.00073	0.907298	2900.47	1429.72	283.776	0.586467	0.172456
jazz	jazz.00074	0.831154	2322.02	1052.59	207.025	0.571615	0.227587
jazz	jazz.00075	0.904073	2822.91	1394.13	247.822	0.597235	0.21467
jazz	jazz.00076	0.899421	1665.41	756.215	170.116	0.62416	0.22753
jazz	jazz.00077	0.925639	2719.15	1443.11	265.006	0.582652	0.192436
jazz	jazz.00078	0.86024	2407.42	1055.76	226.068	0.591918	0.22101
jazz	jazz.00079	0.948391	2564.93	1187.6	324.404	0.544277	0.267618
jazz	jazz.00080	0.960073	2973.46	1545.81	362.044	0.537456	0.330013
jazz	jazz.00081	0.924838	2859.9	1101.38	318.676	0.497882	0.359395
jazz	jazz.00082	0.916624	3651.7	2277.49	343.5	0.543354	0.261152
jazz	jazz.00083	0.943386	3312.41	1648.37	315.481	0.547713	0.307197
jazz	jazz.00084	0.912066	2770.4	1301.92	255.727	0.612299	0.209497
jazz	jazz.00085	0.921963	2777.45	1625.83	294.206	0.615947	0.214991
jazz	jazz.00086	0.924728	3981.35	2882.76	284.39	0.657199	0.252363
jazz	jazz.00087	0.780095	1788.72	467.385	200.501	0.497036	0.184843
jazz	jazz.00088	0.910709	2292.31	760.086	189.495	0.553155	0.338854
jazz	jazz.00089	0.838638	1697.58	688.285	136.577	0.563155	0.13539
jazz	jazz.00090	0.944212	1770.28	594.915	196.006	0.688674	0.244857
jazz	jazz.00091	0.846527	2844.02	1664.57	172.707	0.625748	0.16601
jazz	jazz.00092	0.820712	2099.1	827.314	132.339	0.639086	0.0921899
jazz	jazz.00093	0.961682	2067.25	898.147	245.877	0.686873	0.192706
jazz	jazz.00094	0.880532	1037.36	452.082	178.478	0.567397	0.202105
jazz	jazz.00095	0.922065	1790.38	697.022	232.112	0.552431	0.235423
jazz	jazz.00096	0.888499	1795.09	853.281	231.388	0.558609	0.246482
jazz	jazz.00097	0.835504	1116.73	432.365	137.097	0.600753	0.0787998
jazz	jazz.00098	0.931146	1814.04	639.022	267.778	0.550545	0.215004
jazz	jazz.00099	0.87035	1445.26	504.875	226.315	0.51434	0.249899
metal	metal.00000	0.985365	3178.86	2017.6	368.767	0.556332	0.221003
metal	metal.00001	0.985067	2862.96	1684.95	389.248	0.542824	0.328036
metal	metal.00002	0.978096	2167.94	1415.03	405.424	0.607679	0.371879
metal	metal.00003	0.973028	2723.99	1837.8	441.255	0.546351	0.407377
metal	metal.00004	0.979658	3342.79	2119.57	425.724	0.445937	0.420828
metal	metal.00005	0.945704	2422.6	1480.98	384.608	0.621523	0.434201
metal	metal.00006	0.974667	3169.8	2181.87	382.983	0.594961	0.216349
metal	metal.00007	0.972856	2903.25	1854.84	416.598	0.442979	0.22125
metal	metal.00008	0.961034	2851.04	1548.37	322.055	0.550951	0.540276
metal	metal.00009	0.992008	2224.66	1043.89	409.576	0.586897	0.542173
metal	metal.00010	0.990736	3021.54	2166.66	409.714	0.524542	0.360373
metal	metal.00011	0.996155	2687.67	1891.29	409.028	0.501292	0.25884
metal	metal.00012	0.993017	2772.03	1949.91	394.79	0.521116	0.38583
metal	metal.00013	0.985212	3036.63	2243.45	428.065	0.469045	0.402119
metal	metal.00014	0.977836	2841.01	2041.65	365.793	0.57133	0.280721
metal	metal.00015	0.987632	2957.9	1865.83	404.591	0.548122	0.319507
metal	metal.00016	0.983116	2728.67	1980.86	429.46	0.483342	0.305704
metal	metal.00017	0.96815	2663.19	1749.32	459.495	0.463659	0.654279
metal	metal.00018	0.992825	2274.56	1987.44	414.853	0.536207	0.216289
metal	metal.00019	0.941902	2692.79	1778.8	432.398	0.507236	0.578775
metal	metal.00020	0.954999	2655.27	1679.77	427.929	0.471036	0.548834
metal	metal.00021	0.956376	3003.85	2111.98	394.866	0.531374	0.39272
metal	metal.00022	0.961051	2161.65	1179.17	354.333	0.646859	0.409394
metal	metal.00023	0.972223	2516.46	1452.71	372.656	0.527571	0.632955
metal	metal.00024	0.989216	2350.76	1414.99	356.378	0.614034	0.317326
metal	metal.00025	0.968846	2334.66	1389.45	352.12	0.434839	0.402121
metal	metal.00026	0.98154	2848.49	2184.74	420.253	0.468192	0.495643
metal	metal.00027	0.976033	2379.59	1414.34	426.978	0.468248	0.510798
metal	metal.00028	0.990841	2758.31	1983.85	407.287	0.607942	0.268023
metal	metal.00029	0.963436	2893.54	1799.81	381.721	0.56162	0.367114
metal	metal.00030	0.977159	1452.61	564.209	308.845	0.68903	0.430282
metal	metal.00031	0.977849	2505.27	1380.48	366.018	0.60327	0.496643
metal	metal.00032	0.966036	2451.85	1632.93	383.392	0.586099	0.237336
metal	metal.00034	0.954928	2652.68	1772.51	406.847	0.589736	0.280574
metal	metal.00035	0.970694	2802.88	1795.09	375.196	0.50754	0.340784
metal	metal.00036	0.953307	2677.83	1768.75	446.197	0.47083	0.627726
metal	metal.00037	0.982902	2250.96	1362.94	386.649	0.583013	0.341134
metal	metal.00038	0.850483	2631.18	1632.04	334.616	0.518522	0.329277
metal	metal.00039	0.93288	2030.61	972.935	242.058	0.55449	0.153928
metal	metal.00040	0.965766	2676.62	1835.01	422.307	0.508581	0.518438
metal	metal.00041	0.974448	2218.66	1513.86	374.921	0.568316	0.415402
metal	metal.00042	0.9719	2430.8	1673.28	395.402	0.580525	0.390502
metal	metal.00043	0.928228	2654.81	1953.07	403.006	0.584312	0.261239
metal	metal.00044	0.960284	2717.68	1887.22	379.34	0.560537	0.448054
metal	metal.00045	0.932558	2332.09	1588.69	350.384	0.601266	0.312662
metal	metal.00046	0.98775	2765.34	1805.15	404.285	0.502161	0.355966
metal	metal.00047	0.979929	2874.06	1963.82	418.527	0.530201	0.474147
metal	metal.00048	0.98488	2855.07	1947.06	388.735	0.605401	0.469364
metal	metal.00049	0.987267	2938.01	2139.28	397.706	0.541959	0.396483
metal	metal.00050	0.981766	2938.98	1957.43	404.135	0.501683	0.501476
metal	metal.00051	0.981057	3319.63	2518.96	403.444	0.517991	0.416393
metal	metal.00052	0.965795	2656.31	1788.32	416.599	0.464546	0.52509
metal	metal.00053	0.969444	2869.79	1903.37	418.886	0.539483	0.3117
metal	metal.00054	0.982872	3059.59	2159.01	408.569	0.486083	0.367482
metal	metal.00055	0.982855	3057.04	2171.54	401.316	0.532439	0.400374
metal	metal.00056	0.981303	2969.1	1977.45	399.244	0.528514	0.490742
metal	metal.00057	0.975481	2628.26	1585.12	363.299	0.564054	0.415418
metal	metal.00058	0.979363	2438.68	1574.9	421.531	0.56591	0.286086
metal	metal.00059	0.983266	2413.74	1652.08	382.178	0.560384	0.254539
metal	metal.00060	0.974387	2291.95	1537.49	384.312	0.617283	0.216971
metal	metal.00061	0.965766	2676.62	1835.01	422.307	0.508581	0.518438
metal	metal.00062	0.974448	2218.66	1513.86	374.921	0.568316	0.415402
metal	metal.00063	0.9719	2430.8	1673.28	395.402	0.580525	0.390502
metal	metal.00064	0.928228	2654.81	1953.07	403.006	0.584312	0.261239
metal	metal.00065	0.960284	2717.68	1887.22	379.34	0.560537	0.448054
metal	metal.00066	0.932558	2332.09	1588.69	350.384	0.601266	0.312662
metal	metal.00067	0.950546	2208.95	1324.29	369.827	0.465963	0.706637
metal	metal.00068	0.938767	2257.62	1439.58	383.094	0.625657	0.451436
metal	metal.00069	0.985142	1690.14	592.487	334.306	0.535245	0.412482
metal	metal.00070	0.847826	2713.77	1571.23	358.337	0.432651	0.522205
metal	metal.00071	0.922197	2773.55	1694.18	390.106	0.489906	0.403352
metal	metal.00072	0.985613	2307.81	1287.68	375.73	0.446898	0.446573
metal	metal.00074	0.971112	2665.74	1485.24	345.355	0.560318	0.441985
metal	metal.00075	0.943837	2008.72	979.502	324.76	0.552257	0.272483
metal	metal.00076	0.915262	2744.96	1791.04	384.501	0.58275	0.333084
metal	metal.00077	0.979082	2707.18	1763.53	408.923	0.515753	0.446376
metal	metal.00078	0.980913	2719.59	1453.63	383.359	0.518192	0.43684
metal	metal.00079	0.935287	2657.02	1585.89	371.317	0.435419	0.536005
metal	metal.00080	0.911914	2804	1587.74	390.093	0.460461	0.457415
metal	metal.00081	0.981777	2094.6	1344.4	360.941	0.64978	0.341751
metal	metal.00082	0.945668	2358.6	1557.51	412.541	0.545848	0.53163
metal	metal.00083	0.982185	2286.23	1355.28	347.136	0.483972	0.437632
metal	metal.00085	0.946054	2599.57	1738.44	396.64	0.590444	0.404223
metal	metal.00086	0.973136	2585.08	1752.86	393.026	0.57485	0.431711
metal	metal.00087	0.986908	3268.94	2059.96	393.763	0.531042	0.381739
metal	metal.00088	0.888153	1933.63	1017.98	373.256	0.506473	0.595197
metal	metal.00089	0.967405	1400.28	513.077	249.958	0.553624	0.206615
metal	metal.00090	0.988794	2081.79	932.942	312.471	0.488982	0.213527
metal	metal.00091	0.958134	2250.34	1323.57	349.129	0.619309	0.254859
metal	metal.00092	0.967736	2043.89	1028.22	352.523	0.560704	0.260251
metal	metal.00093	0.962192	2620.19	1560.56	396.594	0.475685	0.295546
metal	metal.00094	0.954928	2652.68	1772.51	406.847	0.589736	0.280574
metal	metal.00095	0.931909	2388.71	1334.22	367.419	0.602974	0.422835
metal	metal.00096	0.942809	2458.52	1413.53	352.531	0.558579	0.311223
metal	metal.00097	0.953123	1942.18	950.047	328.152	0.568714	0.396673
metal	metal.00098	0.880754	2202.34	1275.13	334.291	0.521453	0.263139
metal	metal.00099	0.919421	2325.24	1190.33	367.017	0.574387	0.300175
pop	pop.00000	0.892797	3262.21	1397.36	295.156	0.577889	0.223156
pop	pop.00001	0.886732	3578.77	1648.1	362.192	0.522752	0.709871
pop	pop.00002	0.917823	3052.69	1310.55	355.508	0.470169	0.662216
pop	pop.00003	0.940623	1756.89	940.393	317.995	0.643961	0.178004
pop	pop.00004	0.967385	2664.65	1364.71	364.804	0.610442	0.265061
pop	pop.00005	0.868551	2200.84	1175.72	305.502	0.650965	0.274358
pop	pop.00006	0.919864	2052.66	744.967	273.692	0.589129	0.17164
pop	pop.00007	0.858746	1894.44	905.615	255.625	0.57503	0.172133
pop	pop.00008	0.970914	2786.97	1337.43	326.972	0.647626	0.259075
pop	pop.00009	0.926051	3179.13	1905.11	414.842	0.584438	0.421164
pop	pop.00010	0.948411	1798.84	729.58	256.768	0.661754	0.224435
pop	pop.00011	0.840411	2081.13	957.841	205.394	0.639838	0.193142
pop	pop.00012	0.947369	2563.4	1388.03	386.882	0.627294	0.169907
pop	pop.00013	0.948731	1965.95	568.882	222.392	0.54147	0.293439
pop	pop.00014	0.970458	1947.8	969.522	365.348	0.524275	0.255764
pop	pop.00015	0.911245	3099.2	1560.69	396.896	0.498345	0.520187
pop	pop.00016	0.802067	3258.93	1689.75	325.358	0.525837	0.437437
pop	pop.00017	0.972188	2749.42	1390.67	347.717	0.627158	0.190569
pop	pop.00018	0.948874	3313.96	1408.46	382.642	0.565098	0.627708
pop	pop.00019	0.927275	2966.27	1720.71	382.612	0.577661	0.293652
pop	pop.00020	0.933313	3256.96	1981.78	395.475	0.560841	0.542177
pop	pop.00021	0.863583	3200.05	2061.79	356.465	0.582687	0.365218
pop	pop.00022	0.910876	3103.82	1560.02	393.877	0.498282	0.515419
pop	pop.00023	0.906281	3439.94	1958.18	412.934	0.535959	0.50297
pop	pop.00024	0.891657	3154.34	1593.21	388.729	0.576359	0.687701
pop	pop.00025	0.907413	2748.46	1164.5	327.647	0.608557	0.313665
pop	pop.00026	0.900919	2404.21	1141	347.395	0.64515	0.220316
pop	pop.00027	0.934231	2556.26	1123.03	388.741	0.579957	0.324105
pop	pop.00028	0.926856	2802.2	1336.69	369.569	0.564857	0.322538
pop	pop.00029	0.93367	2869.53	1229.86	374.071	0.54145	0.315324
pop	pop.00030	0.920434	2925.23	1639.74	358.933	0.646966	0.239852
pop	pop.00031	0.920065	2972.8	1685.7	364.997	0.642559	0.248219
pop	pop.00032	0.885595	3847.35	2519.93	378.398	0.535738	0.302527
pop	pop.00033	0.934688	2772.36	1507.1	368.95	0.606326	0.187421
pop	pop.00034	0.926138	3003.03	1444.47	360.272	0.602766	0.281916
pop	pop.00035	0.936565	3059.2	1756.83	398.52	0.617042	0.358554
pop	pop.00036	0.938511	2805.37	1268.94	383.109	0.558854	0.276143
pop	pop.00038	0.926806	3068.2	1615.71	375.75	0.543494	0.258803
pop	pop.00039	0.929127	3718	2064.25	341.287	0.602169	0.257521
pop	pop.00040	0.93164	1880.8	1056.01	313.5	0.626019	0.208299
pop	pop.00041	0.913905	1937.38	829.284	294.252	0.649841	0.210221
pop	pop.00042	0.918176	2839.66	1584.17	369.702	0.611478	0.329823
pop	pop.00043	0.952812	2556.53	1138.53	339.117	0.610726	0.597421
pop	pop.00044	0.903259	3030.85	1494.96	391.49	0.433694	0.251883
pop	pop.00045	0.923975	2690.39	1377.47	405.348	0.517034	0.297736
pop	pop.00046	0.923643	2705.03	1346.59	405.444	0.520312	0.299322
pop	pop.00047	0.904547	3014.16	1403.6	372.162	0.519873	0.366388
pop	pop.00048	0.904998	3915.6	2322.97	435.129	0.532434	0.589123
pop	pop.00049	0.915278	1844.25	728.462	253.221	0.636971	0.12913
pop	pop.00050	0.916067	2884.31	1307.76	359.664	0.521584	0.351795
pop	pop.00051	0.944507	3970.88	2537.16	409.896	0.473372	0.463225
pop	pop.00052	0.884894	3425.35	1720.37	396.585	0.396685	0.375488
pop	pop.00053	0.865294	2515.79	1178.47	374.278	0.43185	0.158731
pop	pop.00054	0.895027	3241.84	1499.64	322.207	0.53425	0.212382
pop	pop.00055	0.846366	3661.93	1845.92	390.25	0.380822	0.390926
pop	pop.00056	0.876456	3428.75	1604.66	347.422	0.44742	0.310018
pop	pop.00057	0.884189	3424.51	1698.61	396.813	0.398847	0.385236
pop	pop.00058	0.881157	2633.43	1604.67	372.231	0.517907	0.306542
pop	pop.00059	0.876649	3433.41	1596.17	346.838	0.447939	0.309443
pop	pop.00060	0.895027	3241.84	1499.64	322.207	0.53425	0.212382
pop	pop.00061	0.910411	2765.62	1233.01	374.321	0.400344	0.185347
pop	pop.00062	0.970115	2417.96	1082.7	421.921	0.479461	0.265915
pop	pop.00063	0.951935	1751.41	822.283	331.655	0.571221	0.213535
pop	pop.00064	0.817942	3609.61	2269.32	372.748	0.457357	0.342081
pop	pop.00065	0.84364	2429.87	1102.69	304.82	0.494589	0.407079
pop	pop.00066	0.940131	2668.97	1099.29	318.488	0.622013	0.22994
pop	pop.00067	0.888183	3579.35	2106.54	371.033	0.517629	0.447304
pop	pop.00068	0.878501	3150.01	1708.03	408.409	0.535019	0.26736
pop	pop.00069	0.936882	2299.3	1052.75	419.929	0.479237	0.474676
pop	pop.00070	0.814028	2942.67	1503.89	340.508	0.535557	0.236229
pop	pop.00071	0.888183	3579.35	2106.54	371.033	0.517629	0.447304
pop	pop.00072	0.95005	2534.01	1451.49	420.459	0.434098	0.338202
pop	pop.00073	0.927563	3424.33	1785.01	348.54	0.66206	0.459715
pop	pop.00074	0.798088	3285.68	1442.4	339.531	0.490857	0.280899
pop	pop.00075	0.87205	3434.29	1755.43	372.517	0.551645	0.377785
pop	pop.00076	0.91945	3433.33	1574.66	365.502	0.469166	0.26847
pop	pop.00077	0.843819	3705.69	2357.03	418.467	0.50701	0.624499
pop	pop.00078	0.871244	2927.5	1572.26	386.12	0.506886	0.215306
pop	pop.00079	0.864175	1935.63	793.788	322.97	0.518106	0.482651
pop	pop.00080	0.904596	3009.31	1406.74	372.428	0.520353	0.367485
pop	pop.00081	0.927647	2144.79	946.818	313.246	0.63524	0.205433
pop	pop.00082	0.909533	2996.53	1106.23	344.817	0.452879	0.420867
pop	pop.00083	0.948405	2360.45	928.503	307.047	0.601044	0.376607
pop	pop.00084	0.864674	2945.19	1497.16	344.131	0.567071	0.214875
pop	pop.00085	0.927721	2360.33	1345.76	412.956	0.486107	0.343638
pop	pop.00086	0.941459	3336.71	2041.94	396.503	0.616723	0.403692
pop	pop.00087	0.964451	3369.66	1614.84	337.249	0.590665	0.365301
pop	pop.00088	0.851761	3175.14	1895.75	366.821	0.559662	0.532831
pop	pop.00089	0.872938	3150.86	1826.81	406.892	0.590011	0.606059
pop	pop.00090	0.964594	3391.52	1627.21	336.448	0.592396	0.366853
pop	pop.00091	0.926806	3537.89	1839.35	402.707	0.5134	0.344762
pop	pop.00092	0.913565	3130.19	1602.73	397.742	0.475016	0.526162
pop	pop.00093	0.926511	3142.63	1452.04	368.309	0.547396	0.726515
pop	pop.00094	0.914547	2640.04	1417.16	279.829	0.685481	0.256613
pop	pop.00095	0.939636	2902.56	1173.28	335.755	0.596153	0.390355
pop	pop.00096	0.955311	2889.1	1161.1	300.827	0.553364	0.162828
pop	pop.00097	0.806995	3210.76	1511.8	239.279	0.525145	0.232975
pop	pop.00098	0.924654	3438.71	2018.41	409.962	0.541745	0.460465
pop	pop.00099	0.929894	2616.09	1057.62	313.436	0.593976	0.210526
reggae	reggae.00000	0.895706	2053.13	1076.64	343.384	0.610338	0.541819
reggae	reggae.00001	0.881375	1576.41	703.488	271.496	0.559633	0.105038
reggae	reggae.00002	0.872835	1725.24	826.371	378.154	0.446148	0.541122
reggae	reggae.00003	0.874216	1842.57	933.526	275.108	0.574735	0.153893
reggae	reggae.00004	0.858038	1940.3	927.919	354.732	0.55869	0.647099
reggae	reggae.00005	0.878893	1716.8	803.5	319.257	0.534885	0.206719
reggae	reggae.00006	0.885177	1366.69	668.71	257.936	0.540987	0.280152
reggae	reggae.00007	0.898162	1692.7	812.712	324.153	0.556987	0.174438
reggae	reggae.00008	0.886659	1622.98	763.816	315.175	0.475176	0.171048
reggae	reggae.00009	0.868398	1514.89	665.281	292.191	0.527036	0.11833
reggae	reggae.00010	0.816506	2074.82	1130.05	259.452	0.617351	0.214581
reggae	reggae.00011	0.849024	1934.84	772.536	353.937	0.511058	0.709425
reggae	reggae.00012	0.839336	2237.42	1250.53	343.709	0.509931	0.58679
reggae	reggae.00013	0.87838	1558.86	775.656	352.321	0.514388	0.594251
reggae	reggae.00014	0.850979	1645.85	704.006	257.461	0.537269	0.248374
reggae	reggae.00015	0.896424	1829.46	750.916	344.058	0.467624	0.726198
reggae	reggae.00016	0.958552	2027.78	873.273	337.881	0.637898	0.461779
reggae	reggae.00017	0.90185	1739.83	858.538	302.161	0.544553	0.168173
reggae	reggae.00018	0.877983	1826.26	851.687	301.048	0.56989	0.17723
reggae	reggae.00019	0.876508	1686.95	784.434	308.455	0.451065	0.228133
reggae	reggae.00020	0.916983	1561.03	624.904	296.996	0.497884	0.519384
reggae	reggae.00021	0.912642	1964.02	1022.82	335.106	0.564648	0.113937
reggae	reggae.00022	0.959883	1988.47	797.167	338.005	0.535693	0.462443
reggae	reggae.00023	0.877217	2297.36	1323.38	281.294	0.471729	0.283232
reggae	reggae.00024	0.895503	1731.79	794.581	316.291	0.543081	0.276219
reggae	reggae.00025	0.897423	1642.36	811.369	307.4	0.559052	0.128177
reggae	reggae.00026	0.894266	1761.96	820.948	298.572	0.589821	0.244219
reggae	reggae.00027	0.827278	2039.53	961.629	351.711	0.441546	0.626782
reggae	reggae.00028	0.829103	1576.73	743.039	309.556	0.456509	0.427946
reggae	reggae.00029	0.893077	1490.73	478.991	341.587	0.423558	0.747063
reggae	reggae.00030	0.866337	1714.04	773.111	352.191	0.396778	0.431008
reggae	reggae.00031	0.857125	1515.26	643.962	375.452	0.412865	0.501885
reggae	reggae.00032	0.799117	1483.61	720.936	352.426	0.440652	0.618292
reggae	reggae.00033	0.862216	1527.87	648.501	336.497	0.407244	0.264223
reggae	reggae.00034	0.849996	1212.75	488.579	351.316	0.455156	0.284002
reggae	reggae.00035	0.817541	1593.13	671.748	356.273	0.427759	0.29486
reggae	reggae.00036	0.781788	1700.85	650.095	288.725	0.504654	0.506131
reggae	reggae.00037	0.79734	1632.28	691.782	361.423	0.404179	0.656273
reggae	reggae.00038	0.866128	1633.42	719.918	275.378	0.445789	0.238104
reggae	reggae.00039	0.821225	1207.06	284.232	300.651	0.483333	0.650916
reggae	reggae.00040	0.779904	1970.08	1099.27	288.797	0.511987	0.220951
reggae	reggae.00041	0.953205	1784.47	650.095	300.591	0.530325	0.356167
reggae	reggae.00042	0.862976	2351.53	1162.78	319.283	0.566948	0.14526
reggae	reggae.00043	0.920699	1427.37	836.86	306.559	0.656832	0.349739
reggae	reggae.00044	0.909523	2274.7	964.524	364.513	0.453846	0.291587
reggae	reggae.00045	0.907045	3957.74	2466.82	389.794	0.573057	0.5719
reggae	reggae.00046	0.931851	2224.88	891.397	294.967	0.487134	0.214406
reggae	reggae.00047	0.904221	2374.3	1266.4	363.436	0.534272	0.228649
reggae	reggae.00048	0.937465	2521.5	1225.39	327.424	0.453931	0.246763
reggae	reggae.00049	0.929198	2264.88	888.894	313.55	0.564967	0.268334
reggae	reggae.00050	0.879086	2370.4	1400.17	344.65	0.609449	0.123326
reggae	reggae.00051	0.853149	3860.68	3028.28	425.436	0.365361	0.79352
reggae	reggae.00052	0.880875	3126.67	1478.45	366.955	0.461124	0.357031
reggae	reggae.00053	0.790904	1866.12	984.166	310.626	0.501672	0.223739
reggae	reggae.00054	0.881303	2313.58	1118.13	282.887	0.574095	0.165824
reggae	reggae.00055	0.96528	2358.19	905.94	370.206	0.551546	0.605889
reggae	reggae.00056	0.88098	2009.08	915.369	321.779	0.537288	0.212854
reggae	reggae.00057	0.89023	2027.39	868.025	318.596	0.473608	0.187274
reggae	reggae.00058	0.892778	2472.75	1232.25	364.954	0.532376	0.487173
reggae	reggae.00059	0.929955	2484.5	1293.69	356.666	0.566574	0.351506
reggae	reggae.00060	0.802911	2310.6	1297.88	260.163	0.625303	0.204048
reggae	reggae.00061	0.941181	2944.23	1472.23	398.166	0.442328	0.320845
reggae	reggae.00062	0.858759	1888.89	667.859	252.641	0.561035	0.238484
reggae	reggae.00063	0.880709	1810.61	917.305	300.847	0.610066	0.18317
reggae	reggae.00064	0.941727	2866.24	1112.05	242.673	0.588534	0.180756
reggae	reggae.00065	0.9071	1936.79	912.816	317.282	0.518977	0.478199
reggae	reggae.00066	0.908557	1558.35	738.959	337.729	0.477082	0.233531
reggae	reggae.00067	0.94016	1683.24	666.157	311.46	0.558835	0.27759
reggae	reggae.00068	0.89725	1945.3	856.06	313.93	0.530825	0.166837
reggae	reggae.00069	0.940744	2288.86	885.598	312.912	0.574365	0.381036
reggae	reggae.00070	0.946684	2184.08	671.864	295.592	0.420473	0.357237
reggae	reggae.00071	0.884985	2846.39	1339.37	322.529	0.434928	0.276164
reggae	reggae.00072	0.874947	2872.92	1498.62	367.23	0.490186	0.360849
reggae	reggae.00073	0.975513	2053.76	562.49	323.93	0.391185	0.278003
reggae	reggae.00074	0.975543	2050.06	562.073	324.373	0.390879	0.277212
reggae	reggae.00075	0.891672	2418.53	1488.51	348.963	0.54641	0.241571
reggae	reggae.00076	0.915823	2271.75	972.376	301.306	0.526073	0.402566
reggae	reggae.00077	0.932302	1723.55	670.004	308.312	0.540401	0.282385
reggae	reggae.00078	0.930345	2131.31	1032.92	353.097	0.480113	0.354653
reggae	reggae.00079	0.81306	2893.76	2052.21	335.005	0.438846	0.456693
reggae	reggae.00080	0.853057	2387.23	1039.26	338.447	0.41781	0.36672
reggae	reggae.00081	0.83913	2390.87	1095.48	336.579	0.416835	0.323715
reggae	reggae.00082	0.83913	2390.87	1095.48	336.579	0.416835	0.323715
reggae	reggae.00083	0.860533	1292.68	781.472	253.132	0.680319	0.159299
reggae	reggae.00084	0.935546	1724.3	836.568	363.163	0.549389	0.255169
reggae	reggae.00085	0.874384	1752.75	1093.79	329.41	0.509038	0.277866
reggae	reggae.00087	0.858753	2865.52	1342.92	294.243	0.553794	0.335113
reggae	reggae.00088	0.922717	3723.66	2086.23	416.024	0.516775	0.530748
reggae	reggae.00089	0.907564	996.272	418.472	308.265	0.488006	0.315039
reggae	reggae.00090	0.817482	2651.79	1439.41	304.949	0.581115	0.157895
reggae	reggae.00091	0.899598	2257.68	1363.75	348.715	0.529155	0.234501
reggae	reggae.00092	0.89868	2114.71	1322.31	347.339	0.528983	0.226818
reggae	reggae.00093	0.918147	1986.5	983.615	347.503	0.575942	0.248645
reggae	reggae.00094	0.957393	1928.49	1053.95	355.188	0.466299	0.284499
reggae	reggae.00095	0.908219	2583.26	1137.14	384.154	0.582011	0.666018
reggae	reggae.00096	0.897683	1588.98	877.42	267.993	0.470328	0.288846
reggae	reggae.00097	0.900687	1936.76	1035.46	278.705	0.562346	0.219612
reggae	reggae.00098	0.932506	1919.9	714.035	288.629	0.582072	0.541931
reggae	reggae.00099	0.971856	2344.99	1539.4	359.07	0.618457	0.271516
rock	rock.00000	0.866534	1943.74	993.236	272.197	0.581626	0.191494
rock	rock.00001	0.92678	1477.52	605.179	276.592	0.539218	0.193667
rock	rock.00002	0.855961	1817.5	844.962	327.858	0.462576	0.450092
rock	rock.00003	0.911168	1349.07	474.344	280.323	0.468134	0.216723
rock	rock.00004	0.976322	1292.15	452.741	277.915	0.560446	0.216655
rock	rock.00005	0.960544	1511.07	848.967	300.192	0.593361	0.188361
rock	rock.00006	0.944054	1616.28	961.988	280.167	0.542454	0.193239
rock	rock.00007	0.926603	1242.98	519.176	277.621	0.556697	0.260258
rock	rock.00008	0.991171	1686.93	937.047	354.957	0.556412	0.207952
rock	rock.00009	0.891384	1117.45	468.052	237.501	0.543838	0.181139
rock	rock.00010	0.930441	1797.82	789.824	351.346	0.533469	0.244331
rock	rock.00011	0.962446	1475.62	598.22	314.56	0.568645	0.263832
rock	rock.00012	0.87788	1780.86	749.981	361.646	0.472641	0.478838
rock	rock.00013	0.938211	1516.45	507.428	315.023	0.548815	0.229331
rock	rock.00014	0.825152	1857.97	913.992	321.637	0.452056	0.249855
rock	rock.00015	0.808628	2234.92	1257.49	318.438	0.527927	0.0855802
rock	rock.00016	0.979363	2438.68	1574.9	421.531	0.56591	0.286086
rock	rock.00017	0.972322	2272.32	1549.25	374.477	0.600061	0.39854
rock	rock.00018	0.937922	2183.43	1275.97	393.239	0.497602	0.381451
rock	rock.00019	0.937973	2280.12	1412.15	356.943	0.664355	0.310783
rock	rock.00020	0.953104	2134.28	1295.95	375.924	0.612985	0.221973
rock	rock.00021	0.949426	2117.37	1340.1	386.04	0.622469	0.173643
rock	rock.00022	0.957307	2309.76	1526.25	406.491	0.606821	0.22885
rock	rock.00023	0.952684	2225.02	1273.87	303.644	0.664036	0.282012
rock	rock.00024	0.961943	2288.86	1580.86	353.988	0.65545	0.356473
rock	rock.00025	0.961546	2490.11	1740.5	398.861	0.567937	0.29337
rock	rock.00026	0.968822	2215.48	1355.03	364.671	0.659784	0.369611
rock	rock.00028	0.970383	1984.99	1123.57	317.623	0.499478	0.295235
rock	rock.00029	0.977789	2357.58	1228.93	327.392	0.461532	0.288136
rock	rock.00030	0.968356	2775.85	1266.18	333.642	0.486537	0.21428
rock	rock.00031	0.896786	2528.59	1458.63	366.529	0.526205	0.399026
rock	rock.00032	0.971407	2299.72	1278.16	349.732	0.552636	0.199595
rock	rock.00033	0.95366	1609.36	825.045	280.982	0.593355	0.342201
rock	rock.00034	0.987252	2725.69	1487.86	343.745	0.622402	0.243056
rock	rock.00035	0.981563	1785.89	627.774	261.519	0.544519	0.269669
rock	rock.00036	0.980114	2756.9	1621.21	351.778	0.600838	0.462702
rock	rock.00037	0.952054	2541.96	1612.28	399.934	0.597919	0.574891
rock	rock.00038	0.952799	2751.19	1549.28	350.813	0.529684	0.221561
rock	rock.00039	0.960807	2516.4	1353.35	324.236	0.613338	0.262405
rock	rock.00040	0.91928	2921.47	1595.21	358.297	0.522348	0.228335
rock	rock.00041	0.952938	2754.03	1635.26	362.423	0.565364	0.467792
rock	rock.00042	0.922908	2679.58	1516.76	364.894	0.505998	0.540584
rock	rock.00043	0.911862	2671.89	1586.37	376.704	0.53875	0.210577
rock	rock.00044	0.966973	1582.1	759.402	271.151	0.694032	0.276933
rock	rock.00045	0.955296	1513.89	869.61	258.483	0.671464	0.280859
rock	rock.00046	0.946667	2362.13	1302	345.127	0.613417	0.25307
rock	rock.00047	0.939623	2958.86	1722.12	368.168	0.472868	0.37218
rock	rock.00048	0.982659	1606.5	939.192	335.414	0.46599	0.424185
rock	rock.00049	0.898808	1999.5	1005.59	301.27	0.719251	0.205838
rock	rock.00050	0.871263	1635.41	586.421	301.693	0.623562	0.720806
rock	rock.00051	0.950863	2860.64	1331.2	326.814	0.574727	0.302128
rock	rock.00052	0.82201	1947.27	974.153	283.977	0.491035	0.220342
rock	rock.00053	0.967608	3188	2067.94	380.086	0.581224	0.428566
rock	rock.00054	0.927792	2472.53	1458.36	306.524	0.605946	0.245223
rock	rock.00055	0.942109	1632.22	732.459	351.555	0.652169	0.283923
rock	rock.00056	0.960313	3124.3	1957.28	370.132	0.642669	0.355345
rock	rock.00057	0.959327	3329.46	1930.38	383.416	0.608478	0.541118
rock	rock.00058	0.984866	2315.31	1089.69	302.586	0.669278	0.181595
rock	rock.00059	0.960483	2274.15	952.083	276.01	0.720844	0.22651
rock	rock.00060	0.963685	2698.02	1483.75	396.155	0.663015	0.398371
rock	rock.00061	0.963341	1995.25	760.695	299.987	0.650191	0.457295
rock	rock.00062	0.892683	2852.57	1194.17	297.792	0.611502	0.184124
rock	rock.00063	0.93678	1577.84	612.863	210.709	0.588629	0.154541
rock	rock.00064	0.922946	2141.49	1171.12	352.269	0.585325	0.265677
rock	rock.00065	0.945257	2243.94	1422.11	356.94	0.598579	0.322358
rock	rock.00066	0.817647	2134.49	1173.85	304.617	0.576095	0.299123
rock	rock.00067	0.9132	2364.5	1320.61	368.485	0.563609	0.479536
rock	rock.00068	0.963126	2393.16	1303.08	350.795	0.575448	0.2983
rock	rock.00069	0.934451	2488.82	1515.36	347.831	0.582232	0.214082
rock	rock.00070	0.892006	2420.3	1531.05	329.083	0.562284	0.247283
rock	rock.00071	0.938274	1971.64	1000.91	371.932	0.543028	0.48294
rock	rock.00072	0.949768	1850.63	900.283	320.474	0.570649	0.401012
rock	rock.00073	0.949194	2159.3	1212.97	354.652	0.627904	0.409123
rock	rock.00074	0.95013	2057.26	1004.59	302.86	0.627366	0.311621
rock	rock.00075	0.930119	2240.59	1228.89	377.946	0.52373	0.339339
rock	rock.00076	0.940163	1593.72	784.067	294.19	0.614064	0.31262
rock	rock.00077	0.92901	2121.27	1170.86	328.235	0.513049	0.301004
rock	rock.00078	0.938065	1793.56	789.599	298.076	0.574717	0.259322
rock	rock.00079	0.966862	2097.16	1202.59	376.514	0.645286	0.42463
rock	rock.00080	0.954674	2532.73	1649.15	373.652	0.673736	0.348075
rock	rock.00081	0.915197	2487.27	1499	333.443	0.559383	0.446398
rock	rock.00082	0.93607	2910.92	2024.28	383.241	0.619188	0.257042
rock	rock.00083	0.966375	2034.64	1021.89	322.658	0.649578	0.612996
rock	rock.00084	0.961076	2517.05	1532.96	368.603	0.628841	0.354429
rock	rock.00085	0.900503	2172.33	1331.67	303.389	0.646036	0.184468
rock	rock.00086	0.834729	2445.56	1609.35	347.061	0.588914	0.350165
rock	rock.00087	0.974519	2280.81	1417.18	345.174	0.689443	0.551947
rock	rock.00088	0.907214	2553.95	1781.41	344.487	0.518854	0.252755
rock	rock.00089	0.926795	1556.07	807.18	312.917	0.629378	0.430514
rock	rock.00090	0.967223	2421.16	1329.79	349.041	0.518666	0.22964
rock	rock.00091	0.990945	2408.21	1654.81	356.485	0.67128	0.443506
rock	rock.00092	0.985348	2430.83	1663.87	383.079	0.666192	0.452221
rock	rock.00093	0.975609	1881.99	1083.31	308.474	0.625571	0.357235
rock	rock.00094	0.979865	2549.17	1616.68	300.42	0.644701	0.318465
rock	rock.00095	0.970231	1927.23	982.848	284.948	0.664456	0.369285
rock	rock.00096	0.948125	1947	1075.06	311.086	0.693278	0.416543
rock	rock.00097	0.971142	2038.5	1342.49	349.471	0.670355	0.554185
rock	rock.00098	0.919882	1352.6	534.771	259.542	0.580108	0.216915
rock	rock.00099	0.945634	1542.64	839.155	225.185	0.641334	0.24897
